# Supplementary material for: Effects of Fe Staple-Fiber Spun-Yarns and Correlation Models on Textile Pressure Sensors
Source: Sensors (Basel). 2022 Apr 20;22(9):3152. doi: 10.3390/s22093152 (PMC9100205; doi:10.3390/s22093152)
Supplement: Supplementary file 1 [file sensors-22-03152-s001.zip]

Archive with 1 entries (1 files):
- sensors-1606826-supplementary.pdf
